# Supplementary material for: Dual effects of the alternative spliced RIG-I isoform PTIR1 on host antiviral defense and immune homeostasis
Source: Cell Death Dis. 2025 Nov 10;16(1):821. doi: 10.1038/s41419-025-08159-x (PMC12603114; doi:10.1038/s41419-025-08159-x)
Supplement: Supplementary file 2 — Original Data [file 41419_2025_8159_MOESM2_ESM.xlsx]

## Sheet: WB
Fig. 1B						Fig. 2B							Fig. 2D							Fig. 2F							Fig. 2H					Fig. 2I
Fig. 3B
						Fig. 3C								Fig. 3D						Fig. 3L								Fig. 6C							Fig. 6F						Fig. 6I
Fig. 7B						Fig. 7C					Fig. 7D					Fig. 7E

## Sheet: qPCR
Fig. 1H			Fig. 1I			Fig. 1J			Fig. 1K			Fig. 1P			Fig. 1Q			Fig. 1R			Fig. 1S			Fig. 2J						Fig. 2K						Fig. 2L						Fig. 2M
Ifnb1 mRNA level (fold)			Il6 mRNA level (fold)			Isg56 mRNA level (fold)			Ifit2 mRNA level (fold)			Ifnb1 mRNA level (fold)			Il6 mRNA level (fold)			Tnf mRNA level (fold)			Il1b mRNA level (fold)			HLA-A mRNA level (fold)						HLA-C mRNA level (fold)						IFIT2 mRNA level (fold)						ISG56 mRNA level (fold)
Mock	PTIR1		Mock	PTIR1		Mock	PTIR1		Mock	PTIR1		Mock	PTIR1		Mock	PTIR1		Mock	PTIR1		Mock	PTIR1			Mock		PTIR1				Mock		PTIR1				Mock		PTIR1				Mock		PTIR1
30.1933	1		23.3466	1		24.7251	1		13.4754	1		11.7878	1.07036		2.73129	2.29056		4.05019	1.68289		4.53227	2.10699		WT	1	0.975614	1.01513	1.14036		WT	1	0.957037	0.836335	1.0471		WT	0.999998	0.938054	0.616335	0.704133		WT	1	1.3554	0.549095	1.0136
26.0625	2.12483		17.6836	2.0447		7.91247	3.15275		4.87445	1.25014		12.3866	4.72649		3.40638	1.8131		2.61308	1.23918		4.91653	2.25115		Y701D	2.01864	2.75884	0.837568	0.759429		Y701D	2.65328	2.71841	1.36174	1.71704		Y701D	6.01733	4.43299	2.21275	1.6822		Y701D	2.33132	1.86286	0.505643	0.714866
17.9217	8.34325		21.6722	12.2483		11.143	1.69098		5.92206	1.83192		11.5703	4.90959		2.51187	1.61397		3.22307	1.13166		4.91148	2.80343		S727D	1.94085	1.60186	0.796385	0.937444		S727D	2.68974	2.92341	1.51591	1.57922		S727D	12.6219	11.8115	4.92982	4.03984		S727D	4.34905	6.67573	1.88884	1.76503
59.6248	10.2803		42.9013	10.7409		9.09966	1.77051		5.63131	1.65542		5.27759	1		2.22928	1		2.01186	1.98409		4.22676	1		Y701D/S727D	3.54406	4.01298	1.04921	1.22478		Y701D/S727D	7.41203	6.66679	2.9765	3.30536		Y701D/S727D	20.6476	16.9313	9.43105	8.36862		Y701D/S727D	15.5862	16.5957	5.55028	5.94985
45.4184	12.0778		40.8458	2.29779		7.23155	1.25229		13.4311	1.01189		9.54796	2.8211		2.12425	1.24953		2.70386	1.66105		6.64243	3.85477
	16.8455			4.60509			3.58766			1.72558			8.90914			2.01317			1			2.80081
Fig. 3E					Fig. 3F					Fig. 3G					Fig. 3H					Fig. 3I					Fig. 3J					Fig. 5H			Fig. 5I			Fig. 5J			Fig. 5K			Fig. 5L			Fig. 5M			Fig. 5N
Isg15 mRNA level (fold)					Ifitm2 mRNA level (fold)					Ifit2 mRNA level (fold)					Ifih1 mRNA level (fold)					Isg56 mRNA level (fold)					Ifi44 mRNA level (fold)					MHV-N level (fold)			Ifnb1 level (fold)			Isg15 level (fold)			Isg20 level (fold)			Isg56 level (fold)			Ifit2 level (fold)			Cxcl10 level (fold)
Control		IFNB			Control		IFNB			Control		IFNB			Control		IFNB			Control		IFNB			Control		IFNB			Mock	PTIR1		Mock	PTIR1		Mock	PTIR1		Mock	PTIR1		Mock	PTIR1		Mock	PTIR1		Mock	PTIR1
WT	K525R	WT	K525R		WT	K525R	WT	K525R		WT	K525R	WT	K525R		WT	K525R	WT	K525R		WT	K525R	WT	K525R		WT	K525R	WT	K525R		0.892333	8.22089		9.54662	0.999917		3.61971	0.999996		9.41344	1		4.10151	0.999999		7.24792	0.999999		13.0756	0.999945
1.13484	1.60618	29.3364	2.14072		0.813421	0.782985	18.1087	1.9988		0.878478	1.13328	59.9398	1.01763		0.835544	1.83752	25.118	2.85997		0.983951	1.79336	140.278	11.9886		0.851311	0.847349	12.0329	2.13866		3.49899	10.431		4.01008	2.75959		1.38772	0.640328		9.83177	1.27672		3.90287	2.32237		12.2732	1.67348		10.3601	4.07238
1.15642	1.63614	25.0878	1.55423		1.04793	2.08318	28.3193	1.99432		1.00138	1.26036	55.1505	1.22819		0.980104	1.28958	25.8841	2.58493		1.04276	1.71746	122.977	12.6813		1.0574	1.07453	11.7039	2.19195		0.930618	11.5277		5.57541	1.07217		1.60996	1.07459		8.26291	1.1394		3.59484	2.61315		6.21914	1.50053		7.61808	4.45687
0.99652	1.55275	26.9225	2.18492		1.06772	0.4328	23.3732	2.36341		1.06726	0.986652	45.996	1.39473		1.00457	1.9267	29.1911	2.54193		0.942254	2.15741	139.646	13.5512		1.05304	1.10003	13.9753	2.17481		4.274	8.17447		6.92154	1.64249		1.40583	1.16672		9.96385	1.19649		4.16818	2.76224		11.9381	1.63187		7.52249	1.1591
1.33457	1.67861	30.5477	2.6464		1.08613	0.703513	36.8306	2.4081		1.06512	1.38815	54.7434	1.34152		1.21541	1.97426	28.0202	2.58244		1.03415	1.55325	155.592	9.34986		1.05476	1.25474	14.3725	2.16415		1	7.83114		7.28758	3.49004		1.74295	1.17737		5.33399	2.75673		3.25652	3.43421		10.8636	1.76199		7.7519	4.62321
																														3.38683	5.86544		6.45794	4.69315		3.81445	1.5161		8.1145	2.16087		4.09311	3.3058		12.994	1.63038		6.9432	5.44371
Fig. 6D													Fig. 6E
SeV level (fold)													IFNB mRNA level (fold)
Control				SeV				SeV+Abrocitinib					Control				SeV				SeV+Abrocitinib
Mock	RIG-I1-284	PTIR1	RIG-I	Mock	RIG-I1-284	PTIR1	RIG-I	Mock	RIG-I1-284	PTIR1	RIG-I		Mock	RIG-I1-284	PTIR1	RIG-I	Mock	RIG-I1-284	PTIR1	RIG-I	Mock	RIG-I1-284	PTIR1	RIG-I
0.00172135	0.00102966	0.000962691	0.00108659	1.34291	0.304812	1.10143	0.266497	2.54949	1.92539	2.8601	1.57602		1.72913	43.6487	1.55559	1.79796	101.021	293.365	89.4644	293.604	5.40516	15.4724	3.13122	7.98804
0.00176112	0.00105525	0.000942095	0.000925287	1.13812	0.382191	0.683158	0.312639	3.58354	1.92408	5.05905	2.35581		1.14853	40.3182	1.54939	1.1395	203.445	336.932	98.9957	293.561	5.51959	19.6059	3.12028	11.2218
0.00218368	0.000937536	0.00096158	0.00104644	0.917094	0.336739	1.05694	0.389249	3.8057	1.89548	3.8772	2.12698		1.84947	43.5182	1.56952	1.9706	211.146	313.646	89.7773	300.647	5.34424	17.6231	4.09159	10.5666
0.00222677	0.00104134	0.00115603	0.000967238	1.00281	0.338629	1.16474	0.382387	3.51646	1.87342	3.12841	2.23297		1.88747	42.9261	1.54893	1.77515	118.751	285.655	95.6882	221.35	5.44825	18.7449	3.90298	11.4243
Fig. S1D			Fig. S1E			Fig. S1F			Fig. S1G			Fig. S2A					Fig. S2B					Fig. S2C					Fig. S4E			Fig. S4F			Fig. S4G			Fig. S4H			Fig. S4I			Fig. S4J
Tnf mRNA level (fold)			Il1b mRNA level (fold)			Isg56 mRNA level (fold)			Ifit2 mRNA level (fold)			Oasl mRNA level (fold)					Ifna2 mRNA level (fold)					Mx1 mRNA level (fold)					Ifnb1 mRNA level (fold)			Ifng mRNA level (fold)			Tnf mRNA level (fold)			Il6 mRNA level (fold)			Isg20 mRNA level (fold)			Isg56 mRNA level (fold)
Mock	PTIR1		Mock	PTIR1		Mock	PTIR1		Mock	PTIR1		Control		IFNB			Control		IFNB			Control		IFNB			Mock	PTIR1		Mock	PTIR1		Mock	PTIR1		Mock	PTIR1		Mock	PTIR1		Mock	PTIR1
10.1974	1.89125		3.17706	1.59826		24.7251	1		13.4754	1		WT	K525R	WT	K525R		WT	K525R	WT	K525R		WT	K525R	WT	K525R		35.9935	17.7322		27.7205	5.77355		47.1698	5.82407		5.42854	2.09179		3.48704	2.59307		5.13783	3.93567
4.94132	2.053		3.22155	1		7.91247	3.15275		4.87445	1.25014		1.24571	1.40985	33.9074	1.75381		0.960419	1.32056	64.2429	8.16962		1.02405	0.943905	28.3799	2.15969		18.5297	2.1711		31.7259	2.62351		37.9223	3.14514		4.18674	1.45175		3.40361	1.48545		5.01745	2.39792
8.56705	2.03141		2.92249	2.20035		11.143	1.69098		5.92206	1.83192		1.05009	0.841951	35.2061	1.18423		1.1193	1.28804	48.3991	8.26904		0.868953	1.12739	31.5922	0.988344		41.0632	1		40.1178	5.83592		40.3537	4.11191		5.03939	1.09715		2.85452	1.64936		9.3185	1.46765
13.8781	2.1892		4.88112	2.59182		9.09966	1.77051		5.63131	1.65542		1.15341	0.886069	26.5616	0.940932		1.21245	0.991138	64.5649	8.30826		1.04228	1.32143	30.2103	2.24524		11.6665	16.1995		58.9625	1		17.6891	1		3.03508	1		2.78081	1		5.74512	1
9.3597	1		7.63436	2.81759		7.23155	1.25229		13.4311	1.01189		0.954286	0.88654	24.8341	1.30494		1.05502	1.5168	64.6715	8.79539		1.08917	1.17009	31.9169	2.08513		39.0902	5.90389		16.7383	36.3147		19.6601	29.3993		4.36416	4.0518		3.09062	2.00683		5.65703	3.00734
	1.76182			2.32552			3.58766			1.72558																	7.19374	8.80433		28.6382	32.6632		17.7639	18.0311		2.88158	1.22428		2.89358	2.65711		10.5381	3.62542
